# Supplementary material for: Gallic Acid Enhances the Efficacy of BCR::ABL1 Tyrosine Kinase Inhibitors in Chronic Myeloid Leukemia through Inhibition of Mitochondrial Respiration and Modulation of Oncogenic Signaling Pathways
Source: Int J Mol Sci. 2024 Jul 21;25(14):7958. doi: 10.3390/ijms25147958 (PMC11276718; doi:10.3390/ijms25147958)
Supplement: Supplementary file 1 [file ijms-25-07958-s001.zip]

Archive with 1 entries (1 files):
- ijms-3056873-supplementary.pdf
